# Supplementary material for: A Retrospective Study of Clinical and Histopathological Features of 81 Cases of Canine Apocrine Gland Adenocarcinoma of the Anal Sac: Independent Clinical and Histopathological Risk Factors Associated with Outcome
Source: Animals (Basel). 2021 Nov 22;11(11):3327. doi: 10.3390/ani11113327 (PMC8614406; doi:10.3390/ani11113327)
Supplement: Supplementary file 1 [file animals-11-03327-s001.zip]

Archive with 1 entries (1 files):
- animals-1455113-supplementary.pdf
